# Supplementary material for: Nutritional Status and Information Provided to Polish Cancer Patients Assessed Using the EORTC QLQ-INFO25 Questionnaire
Source: J Clin Med. 2025 Jan 22;14(3):697. doi: 10.3390/jcm14030697 (PMC11818191; doi:10.3390/jcm14030697)
Supplement: Supplementary file 1 [file jcm-14-00697-s001.zip]

Archive with 1 entries (1 files):
- jcm-3379762-supplementary.pdf
